# Supplementary material for: The racialization of pit bulls: What dogs can teach us about racial politics
Source: PLoS One. 2024 Jun 28;19(6):e0305959. doi: 10.1371/journal.pone.0305959 (PMC11213322; doi:10.1371/journal.pone.0305959)
Supplement: S1 File — (ZIP) [file pone.0305959.s002.zip]

Archive with 18 entries (18 files):
- Plos/cces18_uci.do
- Plos/cces18_uci.dta
- Plos/Lucid_Aug2021.do
- Plos/Lucid_Aug2021.dta
- Plos/Lucid_Feb2019.do
- Plos/Lucid_Feb2019.dta
- Plos/Lucid_July2020.do
- Plos/Lucid_July2020.dta
- Plos/Lucid_June2020.do
- Plos/Lucid_June2020.dta
- Plos/Lucid_May2019.do
- Plos/Lucid_May2019.dta
- Plos/lucid_mergedfile.do
- Plos/Lucid_Nov2018.do
- Plos/Lucid_Nov2018.dta
- Plos/LucidMergedFile.dta
- Plos/pit_state.do
- Plos/pit_state.dta
