# Supplementary material for: The racialization of pit bulls: What dogs can teach us about racial politics
Source: PLoS One. 2024 Jun 28;19(6):e0305959. doi: 10.1371/journal.pone.0305959 (PMC11213322; doi:10.1371/journal.pone.0305959)
Supplement: S1 File — (ZIP) [file pone.0305959.s002.zip › Plos/cces18_uci.do]

recode UCI308_c (1=0)(2=.25)(3=.5)(4=.75)(5=1), into(date)
recode UCI308_e (1=1)(2=.75)(3=.5)(4=.25)(5=0), into(marry)

recode pid7 (8=5), into(pid7dk)
gen pid70 = (pid7dk-1)/6


gen ofr = (date+marry)/2


recode UCI307_c (1=1)(2=.75)(9=.5)(3=.25)(4=0), into(blackfav)
recode UCI307_d (1=1)(2=.75)(9=.5)(3=.25)(4=0), into(whitefav)

gen age = 2018-birthyr

recode educ (1=0)(2=.25)(3/4=.5)(5=.75)(6=1), into(edu)
recode gender (1=1)(else=0), into(male)
recode race (2=1)(else=0), into(black)
recode race (1=1)(else=0), into(white)

recode UCI302 (1=1)(2/99=0), into(adopt)
recode UCI303 (1=1)(2/99=0), into(safe)
recode UCI304 (2=1)(1=0)(3/99=0), into(aggressive)   
recode UCI305 (1=1)(2/99=0), into(legal)

****Table A1

logit aggressive blackfav if race==1 [iweight=teamweight]
logit adopt blackfav if race==1 [iweight=teamweight]
logit safe blackfav if race==1 [iweight=teamweight]
logit legal blackfav if race==1 [iweight=teamweight]

logit aggressive ofr if race==1 [iweight=teamweight]
logit adopt ofr if race==1 [iweight=teamweight]
logit safe ofr if race==1 [iweight=teamweight]
logit legal ofr if race==1 [iweight=teamweight]

***Table A2 and Figure 3

logit aggressive blackfav whitefav pid70 age edu male if race==1 [iweight=teamweight]
adjust whitefav pid70 age edu male if race==1, by(blackfav) pr

logit adopt blackfav whitefav pid70 age edu male if race==1 [iweight=teamweight]
adjust whitefav pid70 age edu male if race==1, by(blackfav) pr

logit safe blackfav whitefav pid70 age edu male if race==1 [iweight=teamweight]
adjust whitefav pid70 age edu male if race==1, by(blackfav) pr

logit legal blackfav whitefav pid70 age edu male if race==1 [iweight=teamweight]
adjust whitefav pid70 age edu male if race==1, by(blackfav) pr

***Table A3

logit aggressive ofr pid70 age edu male if race==1 [iweight=teamweight]
logit adopt ofr pid70 age edu male if race==1 [iweight=teamweight]
logit safe ofr pid70 age edu male if race==1 [iweight=teamweight]
logit legal ofr pid70 age edu male if race==1 [iweight=teamweight]

***Table A4

logit aggressive blackfav whitefav pid70 age edu male white black [iweight=teamweight]
logit adopt blackfav whitefav pid70 age edu male white black [iweight=teamweight]
logit safe blackfav whitefav pid70 age edu male white black [iweight=teamweight]
logit legal blackfav whitefav pid70 age edu male white black [iweight=teamweight]
