# Supplementary material for: The racialization of pit bulls: What dogs can teach us about racial politics
Source: PLoS One. 2024 Jun 28;19(6):e0305959. doi: 10.1371/journal.pone.0305959 (PMC11213322; doi:10.1371/journal.pone.0305959)
Supplement: S1 File — (ZIP) [file pone.0305959.s002.zip › Plos/Lucid_Feb2019.do]

recode animalfav_1 (1=1)(2=.75)(3=.25)(4=0)(5/9=.5), into(dogs50)
recode animalfav_2 (1=1)(2=.75)(3=.25)(4=0)(5/9=.5), into(cat50)
recode animalfav_3 (1=1)(2=.75)(3=.25)(4=0)(5/9=.5), into(gold50)
recode animalfav_4 (1=1)(2=.75)(3=.25)(4=0)(5/9=.5), into(lab50)
recode animalfav_5 (1=1)(2=.75)(3=.25)(4=0)(5/9=.5), into(chih50)
recode animalfav_6 (1=1)(2=.75)(3=.25)(4=0)(5/9=.5), into(dalm50)
recode animalfav_7(1=1)(2=.75)(3=.25)(4=0)(5/9=.5), into(pit50)
recode animalfav_8 (1=1)(2=.75)(3=.25)(4=0)(5/9=.5), into(rot50)
recode animalfav_9 (1=1)(2=.75)(3=.25)(4=0)(5/9=.5), into(coll50)
recode animalfav_10(1=1)(2=.75)(3=.25)(4=0)(5/9=.5), into(bull50)
recode animalfav_11 (1=1)(2=.75)(3=.25)(4=0)(5/9=.5), into(shep50)
recode animalfav_12 (1=1)(2=.75)(3=.25)(4=0)(5/9=.5), into(husk50)

recode pit50 (0/.25=-1)(.5=0)(.75/1=1), into(pitnet)
recode gold50 (0/.25=-1)(.5=0)(.75/1=1), into(goldnet)
recode lab50 (0/.25=-1)(.5=0)(.75/1=1), into(labnet)
recode shep50 (0/.25=-1)(.5=0)(.75/1=1), into(shepnet)
recode rot50 (0/.25=-1)(.5=0)(.75/1=1), into(rotnet)
recode coll50 (0/.25=-1)(.5=0)(.75/1=1), into(collnet)
recode chih50 (0/.25=-1)(.5=0)(.75/1=1), into(chihnet)
recode husk50 (0/.25=-1)(.5=0)(.75/1=1), into(husk)
recode bull50 (0/.25=-1)(.5=0)(.75/1=1), into(bullnet)
recode dogs50 (0/.25=-1)(.5=0)(.75/1=1), into(dognet)
recode dalm50 (0/.25=-1)(.5=0)(.75/1=1), into(dalmnet)


recode animalinteract_1 (1=1)(2=.667)(3=.333)(4=0), into(dogint)
recode animalinteract_2 (1=1)(2=.667)(3=.333)(4=0), into(catint)
recode animalinteract_3 (1=1)(2=.667)(3=.333)(4=0), into(goldint)
recode animalinteract_4 (1=1)(2=.667)(3=.333)(4=0), into(labint)
recode animalinteract_5 (1=1)(2=.667)(3=.333)(4=0), into(chiint)
recode animalinteract_7 (1=1)(2=.667)(3=.333)(4=0), into(pitint)
recode animalinteract_6 (1=1)(2=.667)(3=.333)(4=0), into(dalmint)
recode animalinteract_8 (1=1)(2=.667)(3=.333)(4=0), into(rotint)
recode animalinteract_9 (1=1)(2=.667)(3=.333)(4=0), into(collint)
recode animalinteract_10 (1=1)(2=.667)(3=.333)(4=0), into(bullint)
recode animalinteract_11 (1=1)(2=.667)(3=.333)(4=0), into(shepint)
recode animalinteract_12 (1=1)(2=.667)(3=.333)(4=0), into(huskint)


recode racialstatements1_1 (1=0)(2=.25)(3=.5)(4=.75)(5=1), into(date)
recode racialstatements2_6 (1=1)(2=.75)(3=.5)(4=.25)(5=0), into(marry)


gen ofr = (date + marry)/2


recode groupfavor2_2 (1=1)(2=.75)(3=.25)(4=0)(5=.5)(.=0), into(blacks2_code)
recode groupfavor2_3 (1=1)(2=.75)(3=.25)(4=0)(5=.5)(.=0), into(whites2_code)

recode groupfavor1_2 (1=1)(2=.75)(3=.25)(4=0)(5=.5)(.=0), into(blacks1_code)
recode groupfavor1_3 (1=1)(2=.75)(3=.25)(4=0)(5=.5)(.=0), into(whites1_code)

gen blacks50 = blacks1_code + blacks2_code
gen whites50 = whites1_c + whites2_c

gen w_b = blacks50-whites50
recode w_b (-1/.1=0)(0=.5)(.51/1=1), into(w_b3)


recode dogsfavorite (3=1)(else=0), into(pitmost0)
recode dogsleast (3=1)(else=0), into(pitleast0)

recode pitadopt (1=1)(2=0)(3/4=.5), into(adopt)
recode pitagressiveness (1=1)(2=0)(3/4=.5), into(natural)
recode pitlegal (1=0)(2=1)(3/4=.5), into(illegal)

gen lucid = 20192
