# Supplementary material for: The racialization of pit bulls: What dogs can teach us about racial politics
Source: PLoS One. 2024 Jun 28;19(6):e0305959. doi: 10.1371/journal.pone.0305959 (PMC11213322; doi:10.1371/journal.pone.0305959)
Supplement: S1 File — (ZIP) [file pone.0305959.s002.zip › Plos/Lucid_July2020.do]

recode animalfav_1(1=1)(2=.75)(3=.25)(4=0)(5/9=.5), into(dogs50)
recode animalfav_2 (1=1)(2=.75)(3=.25)(4=0)(5/9=.5), into(cat50)
recode animalfav_3 (1=1)(2=.75)(3=.25)(4=0)(5/9=.5), into(gold50)
recode animalfav_4 (1=1)(2=.75)(3=.25)(4=0)(5/9=.5), into(lab50)
recode animalfav_5 (1=1)(2=.75)(3=.25)(4=0)(5/9=.5), into(chih50)
recode animalfav_6 (1=1)(2=.75)(3=.25)(4=0)(5/9=.5), into(pit50)
recode animalfav_7(1=1)(2=.75)(3=.25)(4=0)(5/9=.5), into(dalm50)
recode animalfav_8(1=1)(2=.75)(3=.25)(4=0)(5/9=.5), into(rot50)
recode animalfav_9 (1=1)(2=.75)(3=.25)(4=0)(5/9=.5), into(coll50)
recode animalfav_10(1=1)(2=.75)(3=.25)(4=0)(5/9=.5), into(bull50)
recode animalfav_12 (1=1)(2=.75)(3=.25)(4=0)(5/9=.5), into(husk50)
recode animalfav_13 (1=1)(2=.75)(3=.25)(4=0)(5/9=.5), into(dane50)
recode animalfav_11 (1=1)(2=.75)(3=.25)(4=0)(5/9=.5), into(shep50)


recode pit50 (0/.25=-1)(.5=0)(.75/1=1), into(pitnet)
recode gold50 (0/.25=-1)(.5=0)(.75/1=1), into(goldnet)
recode lab50 (0/.25=-1)(.5=0)(.75/1=1), into(labnet)
recode shep50 (0/.25=-1)(.5=0)(.75/1=1), into(shepnet)
recode rot50 (0/.25=-1)(.5=0)(.75/1=1), into(rotnet)
recode coll50 (0/.25=-1)(.5=0)(.75/1=1), into(collnet)
recode chih50 (0/.25=-1)(.5=0)(.75/1=1), into(chihnet)
recode husk50 (0/.25=-1)(.5=0)(.75/1=1), into(husk)
recode bull50 (0/.25=-1)(.5=0)(.75/1=1), into(bullnet)
recode dogs50 (0/.25=-1)(.5=0)(.75/1=1), into(dognet)
recode dalm50 (0/.25=-1)(.5=0)(.75/1=1), into(dalmnet)


recode uci307_c (1=1)(2=.75)(3=.25)(4=0)(5/9=.5), into(blacks50)
recode uci307_d (1=1)(2=.75)(3=.25)(4=0)(5/9=.5), into(whites50)

recode ethnicity (1=1)(else=0), into(white)
recode ethnicity (2=1)(else=0), into(black)


recode pitlegal_b (1=1)(2/9=0), into(pitlegal0_b)
recode pitlegal_a (1=1)(2/9=0), into(pitlegal0_a)
recode pitadopt (1=1)(else=0), into(adopt0)
recode pitagressiveness (2=1)(else=0), into(natural0)
recode pitlegal_b (.=0), into(pitlegal_bcode)
recode pitlegal_a (.=0), into(pitlegal_acode)
gen pitlegalcomb = pitlegal_bcode + pitlegal_acode
recode pitlegalcomb (0=.)(1=1)(else=0), into(legal0)

recode pitagressiveness (1=1)(2=0)(3=.5), into(natural)
recode pitlegalcomb (0=.)(1=0)(2=1)(3=.5), into(illegal)
recode pitadopt (1=1)(3/4=.5)(2=0), into(adopt)


recode uci308_c  (1=0)(2=.25)(3=.5)(4=.75)(5=1), into(date)
recode uci308_e (1=1)(2=.75)(3=.5)(4=.25)(5=0), into(marry)

gen ofr = (date + marry)/2

gen lucid = 20207
