# Supplementary material for: The racialization of pit bulls: What dogs can teach us about racial politics
Source: PLoS One. 2024 Jun 28;19(6):e0305959. doi: 10.1371/journal.pone.0305959 (PMC11213322; doi:10.1371/journal.pone.0305959)
Supplement: S1 File — (ZIP) [file pone.0305959.s002.zip › Plos/Lucid_May2019.do]

recode animalfavorability_1(1=1)(2=.75)(3=.25)(4=0)(5/9=.5), into(dogs50)
recode animalfavorability_2 (1=1)(2=.75)(3=.25)(4=0)(5/9=.5), into(cat50)
recode animalfavorability_3 (1=1)(2=.75)(3=.25)(4=0)(5/9=.5), into(gold50)
recode animalfavorability_4 (1=1)(2=.75)(3=.25)(4=0)(5/9=.5), into(lab50)
recode animalfavorability_5 (1=1)(2=.75)(3=.25)(4=0)(5/9=.5), into(chih50)
recode animalfavorability_6 (1=1)(2=.75)(3=.25)(4=0)(5/9=.5), into(pit50)
recode animalfavorability_7(1=1)(2=.75)(3=.25)(4=0)(5/9=.5), into(dalm50)
recode animalfavorability_8(1=1)(2=.75)(3=.25)(4=0)(5/9=.5), into(rot50)
recode animalfavorability_9 (1=1)(2=.75)(3=.25)(4=0)(5/9=.5), into(coll50)
recode animalfavorability_10(1=1)(2=.75)(3=.25)(4=0)(5/9=.5), into(bull50)
recode animalfavorability_11 (1=1)(2=.75)(3=.25)(4=0)(5/9=.5), into(shep50)
recode animalfavorability_12 (1=1)(2=.75)(3=.25)(4=0)(5/9=.5), into(husk50)
recode animalfavorability_13 (1=1)(2=.75)(3=.25)(4=0)(5/9=.5), into(dane50)
recode animalfavorability_14 (1=1)(2=.75)(3=.25)(4=0)(5/9=.5), into(corgi50)

recode pit50 (0/.25=-1)(.5=0)(.75/1=1), into(pitnet)
recode gold50 (0/.25=-1)(.5=0)(.75/1=1), into(goldnet)
recode lab50 (0/.25=-1)(.5=0)(.75/1=1), into(labnet)
recode shep50 (0/.25=-1)(.5=0)(.75/1=1), into(shepnet)
recode rot50 (0/.25=-1)(.5=0)(.75/1=1), into(rotnet)
recode coll50 (0/.25=-1)(.5=0)(.75/1=1), into(collnet)
recode chih50 (0/.25=-1)(.5=0)(.75/1=1), into(chihnet)
recode husk50 (0/.25=-1)(.5=0)(.75/1=1), into(husk)
recode bull50 (0/.25=-1)(.5=0)(.75/1=1), into(bullnet)
recode dogs50 (0/.25=-1)(.5=0)(.75/1=1), into(dognet)
recode dalm50 (0/.25=-1)(.5=0)(.75/1=1), into(dalmnet)

recode interactions_1 (6=1)(7=.667)(8=.333)(9=0), into(dogint)
recode interactions_2 (6=1)(7=.67)(8=.333)(9=0), into(catint)
recode interactions_3 (6=1)(7=.667)(8=.333)(9=0), into(goldint)
recode interactions_4 (6=1)(7=.667)(8=.333)(9=0), into(labint)
recode interactions_5 (6=1)(7=.667)(8=.333)(9=0), into(chiint)
recode interactions_6 (6=1)(7=.667)(8=.333)(9=0), into(pitint)
recode interactions_7 (6=1)(7=.667)(8=.333)(9=0), into(dalmint)
recode interactions_8 (6=1)(7=.667)(8=.333)(9=0), into(rotint)
recode interactions_9 (6=1)(7=.667)(8=.333)(9=0), into(collint)
recode interactions_10 (6=1)(7=.667)(8=.333)(9=0), into(bullint)
recode interactions_11 (6=1)(7=.667)(8=.333)(9=0), into(shepint)
recode interactions_12 (6=1)(7=.667)(8=.333)(9=0), into(huskint)


recode racialstatements1_1 (1=0)(2=.25)(3=.5)(4=.75)(5=1), into(date)
recode racialstatements2_6 (1=1)(2=.75)(3=.5)(4=.25)(5=0), into(marry)


gen ofr = (date + marry)/2


recode favorite (6=1)(else=0), into(pitmost0)
recode leastfavorite (6=1)(else=0), into(pitleast0)

recode pitadopt (1=1)(2=0)(3/4=.5), into(adopt)
recode pitaggressiveness (1=1)(2=0)(3/4=.5), into(natural)
recode pitlegal (1=0)(2=1)(3/4=.5), into(illegal)


recode pitsafe_a (.=0), into(pitsafe1)
recode pitsafe_b (.=0), into(pitsafe2)
gen pitsafe=pitsafe1 + pitsafe2
recode pitsafe (1=1)(2=0)(3=.5)


recode groupfavor2_2 (1=1)(2=.75)(3=.25)(4=0)(5=.5)(.=0), into(blacks2_code)
recode groupfavor2_3 (1=1)(2=.75)(3=.25)(4=0)(5=.5)(.=0), into(whites2_code)

recode groupfavor1_2 (1=1)(2=.75)(3=.25)(4=0)(5=.5)(.=0), into(blacks1_code)
recode groupfavor1_3 (1=1)(2=.75)(3=.25)(4=0)(5=.5)(.=0), into(whites1_code)

gen blacks50 = blacks1_code + blacks2_code
gen whites50 = whites1_c + whites2_c

gen lucid = 20195
