# Supplementary material for: The racialization of pit bulls: What dogs can teach us about racial politics
Source: PLoS One. 2024 Jun 28;19(6):e0305959. doi: 10.1371/journal.pone.0305959 (PMC11213322; doi:10.1371/journal.pone.0305959)
Supplement: S1 File — (ZIP) [file pone.0305959.s002.zip › Plos/lucid_mergedfile.do]

*******Note on LucidMergedFile
*The merged file merges all six lucid surveys from November 2018 to August 2021 after running the .do files in the folder for each survey and then saving the reocoded surveys 

recode education (1=0)(2=.25)(3/5=.5)(6=.75)(7/8=1)(else=.), into(edu5)
recode political_party (1=0)(2=.1667)(3=.333)(6=.333)(4=.5)(5=.667)(7=.5)(8=.667)(9=.8333)(10=1), into(pid70)
drop male
recode gender (1=1)(2/3=0), into(male)
drop black
recode eth (2=1)(else=0), into(black)
drop white 
recode eth (1=1)(else=0), into(white)
recode lucid (20192 = 201902)(20195 = 201905)(20206 = 202006)(20207 = 202007)(20218 = 202108)(201811=201811)

recode illegal (0=1)(.5/1=0), into(legal2cat)
recode pitsafe (1=1)(0/.5=0), into(safe2cat)
recode adopt (1=1)(0/.5=0), into(adopt2cat)
recode natural (0=1)(.5/1=0), into(natural2cat)

***Figure 1 

tab dogs50 if eth==1 
tab dogs50 if eth==2 
tab dogint if eth==1 
tab dogint if eth==2 
tab pitint if eth==1 
tab pitint if eth==2 
tab pitleast if eth==1
tab pitleast if eth==2
tab pitmost if eth==1
tab pitmost if eth==2
tab pit50 if eth==1
tab pit50 if eth==2

**Significance of differences
recode pit50 (1=1)(0/.9=0), into(pitvfav)
recode pitint (1=1)(0/.7=0), into(pitint0)
reg pitvfav black dogs50 if eth<3
reg pitint0 black if eth<3 
reg pitmost black if eth<3


***Figure 2

tab  raceinteractions_1
tab  raceinteractions_5
tab raceinteractions_7
tab raceinteractions_10
tab raceinteractions_3
tab raceinteractions_2
tab raceinteractions_9
tab raceinteractions_8
tab raceinteractions_6
tab raceinteractions_4

**Table A1 

logit natural2cat blacks50 if eth ==1 
logit adopt2cat blacks50 if eth ==1 
logit safe2cat blacks50 if eth ==1 
logit legal2cat blacks50 if eth ==1 

logit natural2cat ofr if eth ==1 
logit adopt2cat ofr if eth ==1 
logit safe2cat ofr if eth ==1 
logit legal2cat ofr if eth==1 

***Table A2 and Figure 3

logit natural2cat blacks50 whites50 pid70 age edu5 male if eth ==1 
adjust whites50 pid70 age edu5 male if eth ==1, by(blacks50) pr

logit adopt2cat blacks50 whites50 pid70 age edu5 male if eth ==1 
adjust whites50 pid70 age edu5 male if eth ==1, by(blacks50) pr

logit safe2cat blacks50 whites50 pid70 age edu5 male if eth ==1 
adjust whites50 pid70 age edu5 male if eth ==1, by(blacks50) pr

logit legal2cat blacks50 whites50 pid70 age edu5 male if eth ==1 
adjust whites50 pid70 age edu5 male if eth ==1, by(blacks50) pr

***Table A3

logit natural2cat ofr pid70 age edu5 male if eth ==1 
logit adopt2cat ofr pid70 age edu5 male if eth ==1 
logit safe2cat ofr pid70 age edu5 male if eth ==1 
logit legal2cat ofr pid70 age edu5 male if eth ==1 

***TableA4

logit natural2cat blacks50 whites50 pid70 age edu5 male white black 
logit adopt2cat blacks50 whites50 pid70 age edu5 male white black
logit safe2cat blacks50 whites50 pid70 age edu5 male white black
logit legal2cat blacks50 whites50 pid70 age edu5 male white black 


***Table 1

gen dogscale =  (labnet+ goldnet+ dognet + dalmnet+ collnet + chihnet + bullnet + husk +shepnet)/9
gen pit_dog = pitnet - dogscale
reg pitnet blacks50 whites50 dogs50 pid70 age edu5 male if eth==1
reg dogscale blacks50 whites50 dogs50 pid70 age edu5 male if eth==1
reg pit_dog blacks50 whites50 dogs50 pid70 age edu5 male if eth==1

reg pitnet dogs50 pid70 age edu5 male violbm violbw violwm violww violmm violmw if eth==1
reg dogscale  dogs50 pid70 age edu5 male violbm violbw violwm violww violmm violmw if eth==1
reg pit_dog  dogs50 pid70 age edu5 male violbm violbw violwm violww violmm violmw if eth==1

***Figure 4 

tab pitlegal_a if eth==1 
tab pitlegal_b if eth ==1

tab pitlegal_a if eth>1 
tab pitlegal_b if eth>1

****Table A5

recode pitlegal_a (.=0), into(pitcode1)
recode pitlegal_b (.=0), into(pitcode2)
gen pitcode = pitcode1 + pitcode2
drop pitlegal0
recode pitcode (1=1)(2/3=0)(else=.), into(pitlegal0)
recode pitcode2 (1/3=1)(.=0), into(treat)
drop white
recode eth (1=1)(else=0), into(white)
gen white_treat = white*treat
reg pitlegal0 treat
reg pitlegal0 treat if white==1
reg pitlegal0 treat if white==0
reg pitlegal0 treat white white_treat 
