# Supplementary material for: The racialization of pit bulls: What dogs can teach us about racial politics
Source: PLoS One. 2024 Jun 28;19(6):e0305959. doi: 10.1371/journal.pone.0305959 (PMC11213322; doi:10.1371/journal.pone.0305959)
Supplement: S1 File — (ZIP) [file pone.0305959.s002.zip › Plos/Lucid_Nov2018.do]

replace q72 = "1" if q72 =="Pit bulls are naturally more aggressive than other dogs"
replace q72 = "0" if q72 =="Some dogs are socialized to be aggressive, but pit bulls are no more susceptible than other dogs"
replace q72 = ".5" if q72 =="Not sure"
destring q72, gen(natural)
recode natural (.5=0), into(natural0)
recode natural (0=1)(1=0)(.5=0), into(aggressive)

replace q73 = "1" if q73 =="Illegal"
replace q73 = "0" if q73 =="Legal"
replace q73 = ".5" if q73 =="Not sure"
destring q73, gen(illegal)
recode illegal (.5=0), into(illegal0)
recode illegal (1=0)(0=1)(.5=0), into(legal0)

replace q71 = "1" if q71 =="No"
replace q71 = "0" if q71 =="Yes"
replace q71 = ".5" if q71 =="Not sure"
replace q71 = ".5" if q71 =="I wouldn't ever adopt a dog"
destring q71, gen(adopt)
recode adopt (1=0)(.5=0)(0=1), into(adopt0)
recode adopt (1=0)(.5=.5)(0=1)

replace q541_1 = "1" if q541_1 =="Safe"
replace q541_1 = "0" if q541_1 =="Too dangerous"
replace q541_1 = ".5" if q541_1 =="Not sure"
destring q541_1, gen(pitsafe1)


replace q551_1 = "1" if q551_1 =="Safe"
replace q551_1 = "0" if q551_1 =="Too dangerous"
replace q551_1 = ".5" if q551_1 =="Not sure"
destring q551_1, gen(pitsafe2)

recode pitsafe1 (.=0)
recode pitsafe2 (.=0)
gen pitsafe = pitsafe1 + pitsafe2

replace q74_6 = "0" if q74_6 =="Very unfavorable"
replace q74_6 = ".25" if q74_6 =="Somewhat unfavorable"
replace q74_6 = ".75" if q74_6 =="Somewhat favorable"
replace q74_6 = "1" if q74_6 =="Very favorable"
replace q74_6 = ".5" if q74_6 =="Not sure"
destring q74_6, gen(pit50)
recode pit50 (.75=1)(0/.5=0), into(pit0)

replace q75_6 = "0" if q75_6 =="None at all"
replace q75_6 = ".33" if q75_6 =="Not much"
replace q75_6 = ".667" if q75_6 =="Some"
replace q75_6 = "1" if q75_6 =="A lot"
destring q75_6, gen(pitint)

replace q75_3 = "0" if q75_3 =="None at all"
replace q75_3 = ".33" if q75_3 =="Not much"
replace q75_3 = ".667" if q75_3 =="Some"
replace q75_3 = "1" if q75_3 =="A lot"
destring q75_3, gen(goldint)

replace q75_4 = "0" if q75_4 =="None at all"
replace q75_4 = ".33" if q75_4 =="Not much"
replace q75_4 = ".667" if q75_4 =="Some"
replace q75_4 = "1" if q75_4 =="A lot"
destring q75_4, gen(labint)

replace q75_1 = "0" if q75_1 =="None at all"
replace q75_1 = ".33" if q75_1 =="Not much"
replace q75_1 = ".667" if q75_1 =="Some"
replace q75_1 = "1" if q75_1 =="A lot"
destring q75_1, gen(dogint)

replace q75_5 = "0" if q75_5 =="None at all"
replace q75_5 = ".33" if q75_5 =="Not much"
replace q75_5 = ".667" if q75_5 =="Some"
replace q75_5 = "1" if q75_5 =="A lot"
destring q75_5, gen(chiint)

replace q75_7 = "0" if q75_7 =="None at all"
replace q75_7 = ".33" if q75_7 =="Not much"
replace q75_7 = ".667" if q75_7 =="Some"
replace q75_7 = "1" if q75_7 =="A lot"
destring q75_7, gen(dalmint)

replace q74_1 = "0" if q74_1 =="Very unfavorable"
replace q74_1 = ".25" if q74_1 =="Somewhat unfavorable"
replace q74_1 = ".75" if q74_1 =="Somewhat favorable"
replace q74_1 = "1" if q74_1 =="Very favorable"
replace q74_1 = ".5" if q74_1 =="Not sure"
destring q74_1, gen(dogs50)


replace q74_3 = "0" if q74_3 =="Very unfavorable"
replace q74_3 = ".25" if q74_3 =="Somewhat unfavorable"
replace q74_3 = ".75" if q74_3 =="Somewhat favorable"
replace q74_3 = "1" if q74_3 =="Very favorable"
replace q74_3 = ".5" if q74_3 =="Not sure"
destring q74_3, gen(gold50)


replace q74_4 = "0" if q74_4 =="Very unfavorable"
replace q74_4 = ".25" if q74_4 =="Somewhat unfavorable"
replace q74_4 = ".75" if q74_4 =="Somewhat favorable"
replace q74_4 = "1" if q74_4 =="Very favorable"
replace q74_4 = ".5" if q74_4 =="Not sure"
destring q74_4, gen(lab50)
recode lab50 (.75=1)(0/.5=0), into(lab0)


replace q74_5 = "0" if q74_5 =="Very unfavorable"
replace q74_5 = ".25" if q74_5 =="Somewhat unfavorable"
replace q74_5 = ".75" if q74_5 =="Somewhat favorable"
replace q74_5 = "1" if q74_5 =="Very favorable"
replace q74_5 = ".5" if q74_5 =="Not sure"
destring q74_5, gen(chih50)
recode chih50 (.75=1)(0/.5=0), into(chih0)


replace q74_7 = "0" if q74_7 =="Very unfavorable"
replace q74_7 = ".25" if q74_7 =="Somewhat unfavorable"
replace q74_7 = ".75" if q74_7 =="Somewhat favorable"
replace q74_7 = "1" if q74_7 =="Very favorable"
replace q74_7 = ".5" if q74_7 =="Not sure"
destring q74_7, gen(dalm50)


replace q74_8 = "0" if q74_8 =="Very unfavorable"
replace q74_8 = ".25" if q74_8 =="Somewhat unfavorable"
replace q74_8 = ".75" if q74_8 =="Somewhat favorable"
replace q74_8 = "1" if q74_8 =="Very favorable"
replace q74_8 = ".5" if q74_8 =="Not sure"
destring q74_8, gen(rot50)


replace q74_9 = "0" if q74_9 =="Very unfavorable"
replace q74_9 = ".25" if q74_9 =="Somewhat unfavorable"
replace q74_9 = ".75" if q74_9 =="Somewhat favorable"
replace q74_9 = "1" if q74_9 =="Very favorable"
replace q74_9 = ".5" if q74_9 =="Not sure"
destring q74_9, gen(coll50)


replace q74_10 = "0" if q74_10 =="Very unfavorable"
replace q74_10 = ".25" if q74_10 =="Somewhat unfavorable"
replace q74_10 = ".75" if q74_10 =="Somewhat favorable"
replace q74_10 = "1" if q74_10 =="Very favorable"
replace q74_10 = ".5" if q74_10 =="Not sure"
destring q74_10, gen(bull50)


replace q74_11 = "0" if q74_11 =="Very unfavorable"
replace q74_11 = ".25" if q74_11 =="Somewhat unfavorable"
replace q74_11 = ".75" if q74_11 =="Somewhat favorable"
replace q74_11 = "1" if q74_11 =="Very favorable"
replace q74_11 = ".5" if q74_11 =="Not sure"
destring q74_11, gen(shep50)


replace q74_12 = "0" if q74_12 =="Very unfavorable"
replace q74_12 = ".25" if q74_12 =="Somewhat unfavorable"
replace q74_12 = ".75" if q74_12 =="Somewhat favorable"
replace q74_12 = "1" if q74_12 =="Very favorable"
replace q74_12 = ".5" if q74_12 =="Not sure"
destring q74_12, gen(husk50)

recode pit50 (0/.25=-1)(.5=0)(.75/1=1), into(pitnet)
recode gold50 (0/.25=-1)(.5=0)(.75/1=1), into(goldnet)
recode lab50 (0/.25=-1)(.5=0)(.75/1=1), into(labnet)
recode shep50 (0/.25=-1)(.5=0)(.75/1=1), into(shepnet)
recode rot50 (0/.25=-1)(.5=0)(.75/1=1), into(rotnet)

recode coll50 (0/.25=-1)(.5=0)(.75/1=1), into(collnet)
recode chih50 (0/.25=-1)(.5=0)(.75/1=1), into(chihnet)
recode husk50 (0/.25=-1)(.5=0)(.75/1=1), into(husk)
recode bull50 (0/.25=-1)(.5=0)(.75/1=1), into(bullnet)
recode dogs50 (0/.25=-1)(.5=0)(.75/1=1), into(dognet)
recode dalm50 (0/.25=-1)(.5=0)(.75/1=1), into(dalmnet)


replace q534_8 = "1" if q534_8 =="Very favorable"
replace q534_8 = ".75" if q534_8 =="Somewhat favorable"
replace q534_8 = ".25" if q534_8 =="Somewhat unfavorable"
replace q534_8 = "0" if q534_8 =="Very unfavorable"
replace q534_8 = ".5" if q534_8 =="I'm not sure"
replace q534_8 = ".5" if q534_8 =="I haven't heard enough to say"
destring q534_8, gen(blm50)

replace q534_4 = "1" if q534_4 =="Very favorable"
replace q534_4 = ".75" if q534_4 =="Somewhat favorable"
replace q534_4 = ".25" if q534_4 =="Somewhat unfavorable"
replace q534_4 = "0" if q534_4 =="Very unfavorable"
replace q534_4 = ".5" if q534_4 =="I'm not sure"
replace q534_4 = ".5" if q534_4 =="I haven't heard enough to say"
destring q534_4, gen(whites50)


replace q534_3 = "1" if q534_3 =="Very favorable"
replace q534_3 = ".75" if q534_3 =="Somewhat favorable"
replace q534_3 = ".25" if q534_3 =="Somewhat unfavorable"
replace q534_3 = "0" if q534_3 =="Very unfavorable"
replace q534_3 = ".5" if q534_3 =="I'm not sure"
replace q534_3 = ".5" if q534_3 =="I haven't heard enough to say"
destring q534_3, gen(blacks50)

replace q452_8 = "0" if q452_8 =="Disagree strongly"
replace q452_8 = ".25" if q452_8 =="Disagree somewhat"
replace q452_8 = ".75" if q452_8 =="Agree somewhat"
replace q452_8 = "1" if q452_8 =="Agree strongly"
replace q452_8 = ".5" if q452_8 =="Neither agree nor disagree"
destring q452_8, gen(marry)


replace q451_3 = "1" if q451_3 =="Disagree strongly"
replace q451_3 = ".75" if q451_3 =="Disagree somewhat"
replace q451_3 = ".25" if q451_3 =="Agree somewhat"
replace q451_3 = "0" if q451_3 =="Agree strongly"
replace q451_3 = ".5" if q451_3 =="Neither agree nor disagree"
destring q451_3, gen(date)

gen lucid = 201811

gen ofr = (date + marry)/2
