# Supplementary material for: The racialization of pit bulls: What dogs can teach us about racial politics
Source: PLoS One. 2024 Jun 28;19(6):e0305959. doi: 10.1371/journal.pone.0305959 (PMC11213322; doi:10.1371/journal.pone.0305959)
Supplement: S1 File — (ZIP) [file pone.0305959.s002.zip › Plos/pit_state.do]

***Figure 5

lowess law0 date0
lowess law0 search0 

**Table A6

logit law0 search0
logit law0 date0
logit law0 search0 pid0 limited0
logit law0 date0 pid0 limited0
logit law0 search0 pid0 limited0 bpop
logit law0 date0 pid0 limited0 bpop
